# Supplementary material for: Multiple Sclerosis and Clostridium perfringens Epsilon Toxin: Is There a Relationship?
Source: Biomedicines. 2024 Jun 23;12(7):1392. doi: 10.3390/biomedicines12071392 (PMC11274216; doi:10.3390/biomedicines12071392)
Supplement: Supplementary file 1 [file biomedicines-12-01392-s001.zip]

Archive with 1 entries (1 files):
- biomedicines-3023293-supplementary.pdf
